# Supplementary material for: Computational Modelling for Electrical Impedance Spectroscopy-Based Diagnosis of Oral Potential Malignant Disorders (OPMD)
Source: Sensors (Basel). 2022 Aug 8;22(15):5913. doi: 10.3390/s22155913 (PMC9371412; doi:10.3390/s22155913)
Supplement: Supplementary file 1 [file sensors-22-05913-s001.zip]

Archive with 1 entries (1 files):
- sensors-1842873-supplementary.pdf
